# Supplementary material for: Troponin in COVID-19: To Measure or Not to Measure? Insights from a Prospective Cohort Study
Source: J Clin Med. 2022 Oct 9;11(19):5951. doi: 10.3390/jcm11195951 (PMC9570932; doi:10.3390/jcm11195951)
Supplement: Supplementary file 1 [file jcm-11-05951-s001.zip]

Archive with 1 entries (1 files):
- jcm-1903588-supplementary.pdf
